# Supplementary material for: A Machine Vision-Enhanced Framework for Tracking Inclusion Evolution and Enabling Intelligent Cleanliness Control in Industrial-Scale HSLA Steels
Source: Materials (Basel). 2026 Jan 2;19(1):158. doi: 10.3390/ma19010158 (PMC12786806; doi:10.3390/ma19010158)
Supplement: Supplementary file 1 [file materials-19-00158-s001.zip]

Archive with 1 entries (1 files):
- materials-4047571-supplementary.pdf
